# Supplementary material for: Optimization of decision thresholds for Mycobacterium tuberculosis can effectively improve the performance of mNGS in tuberculosis diagnosis
Source: Front Cell Infect Microbiol. 2025 Sep 11;15:1646194. doi: 10.3389/fcimb.2025.1646194 (PMC12485630; doi:10.3389/fcimb.2025.1646194)
Supplement: Supplementary file 3 [file Table1.xlsx]

## Sheet: S1
Table S1. Net Reclassification and Diagnostic Benefit of mNGS Combined with Xpert.
Criterion	Xpert alone	mNGS+Xpert	Absolute difference (95 % CI)	Net Reclassification Improvement (NRI)
False-negative (FN)	28	15	13	\
False-positive (FP)	0	0	0	\
Net correct reclassification	\	\	13	0.00076
Number needed to test (NNT)*	\	\	13	13.1
*NNT = 1 / (absolute NRI).
