# Supplementary material for: Optimization of decision thresholds for Mycobacterium tuberculosis can effectively improve the performance of mNGS in tuberculosis diagnosis
Source: Front Cell Infect Microbiol. 2025 Sep 11;15:1646194. doi: 10.3389/fcimb.2025.1646194 (PMC12485630; doi:10.3389/fcimb.2025.1646194)
Supplement: Supplementary file 4 [file Table2.xlsx]

## Sheet: Sheet1
Table S2. Raw RPM values for all MTBC-positive samples (n=59).
ID	MTBC-RPM
P007	0
P009	0.14
P013	0
P014	0.4
P015	0.4
P021	0.14
P027	0.27
P036	0
P037	0.31
P040	2.72
P049	0.21
P051	0.37
P054	0.06
P055	0
P056	0.4
P057	0
P060	0
P062	0.06
P063	27.11
P067	0
P069	0.16
P072	0.52
P077	0.15
P078	0.21
P083	0.59
P084	7.15
P085	0.17
P086	1.35
P087	0.15
P088	0.21
P094	0.06
P097	0
P098	0.55
P102	1.27
P105	0.12
P107	0.33
P108	0.07
P111	2.34
P112	0.11
P116	0.2
P117	0.05
P119	0.09
P121	0
P123	0.05
P124	0
P128	0.17
P130	2.21
P132	30.72
P135	0
P138	0.37
P139	0
P142	0.37
P145	0
P149	0.62
P159	1.47
P162	0
P166	0.11
P167	0.04
P168	0.73
